# Supplementary material for: Export of evidence-based wellness services: An opportunity to actualize India's demographic dividend
Source: J Ayurveda Integr Med. 2025 May 22;16(3):101153. doi: 10.1016/j.jaim.2025.101153 (PMC12149425; doi:10.1016/j.jaim.2025.101153)
Supplement: Multimedia component 1 [file mmc1.xlsx]

## Sheet: Sheet1
Year	Total Exports	Total Imports		Goods Exports	Goods Imports	Services Exports	Services Imports	Goods Share in total exports	Services share in total exports	Goods-2018-23	Services – 2018-23
1991	22941.4	22943.4		17727	20448	5214.36	2495.4	0.772709	0.227291
1992	27639.6	25486		19628	23579	8011.65	1907.03	0.710139	0.289861
1993	27419.4	27466.5		21572	22788	5847.35	4678.54	0.786744	0.213256
1994	33349.5	32361.2		25022	26843	8327.5	5518.21	0.750296	0.249704
1995	43318.4	39068.9		30630	34707	12688.4	4361.86	0.707089	0.292911
1996	45357.3	40803		33105	37942	12252.3	2861	0.729872	0.270128
1997	49607.5	44459.2		35008	41432	14599.5	3027.23	0.7057	0.2943											UNCTAD
1998	53431.6	46426.5		33437	42980	19994.6	3446.47	0.625791	0.374209
1999	61314.7	52544.5		35667	46979	25647.7	5565.48	0.581704	0.418296
2000	65124.2	60878.5		42379	51523	22745.2	9355.47	0.650741	0.349259
2001	65218.3	60963.4		43361	50392	21857.3	10571.4	0.66486	0.33514
2002	78498.8	73452.9		49250	56517	29248.8	16935.9	0.627398	0.372602
2003	95071.9	90838.6		58963	72558	36108.9	18280.6	0.620194	0.379806
2004	139311	126648		76649	99775	62661.8	26873.5	0.550201	0.449799
2005	151795	203506		99616	142870	52179	60636	0.656253	0.343747
2006	191248	253581		121808	178410	69440	75171	0.636911	0.363089
2007	236711	320406		150159	229370	86552	91036	0.634356	0.365644
2008	300882	408987		194828	321032	106054	87955	0.647523	0.352477
2009	257798	337755		164909	257202	92889	80553	0.639683	0.360317
2010	343419	465161		226351	350233	117068	114928	0.65911	0.34089
2011	441433	589751		302905	464462	138528	125289	0.686186	0.313814
2012	442353	619613		296828	489694	145525	129919	0.671021	0.328979
2013	464012	592288		314848	465397	149164	126891	0.678534	0.321466
2014	479890	591272		322694	462910	157196	128362	0.672433	0.327567
2015	424229	517698		267951	394131	156278	123567	0.631619	0.368381
2016	426361	495181		264542	361649	161819	133532	0.620465	0.379535
2017	484535	604520		299241	449925	185294	154595	0.617584	0.382416
2018	529734	690523		324778	514464	204956	176059	0.613096	0.386904
2019	539102	665489		324340	486059	214762	179430	0.60163	0.39837
2020	479555	526939		276410	373202	203145	153737	0.576389	0.423611
2021	635936	768981		395426	573092	240510	195889	0.621802	0.378198
2022	762786	969831		453415	720441	309371	249390	0.59442	0.40558
2023	769116	918726		431574	672231	337542	246495	0.56113	0.43887	0.328828	0.6469
				140609		92457.1				0.657546
